# Supplementary material for: Fingerprinting of Plum (Prunus domestica) Genotypes in Lithuania Using SSR Markers
Source: Plants (Basel). 2023 Apr 3;12(7):1538. doi: 10.3390/plants12071538 (PMC10097231; doi:10.3390/plants12071538)
Supplement: Supplementary file 1 [file plants-12-01538-s001.zip]

Archive with 3 entries (3 files):
- Supplements 2.pdf
- Supplements 3 .pdf
- Suppliments 1.xlsx
