# Supplementary material for: Fingerprinting of Plum (Prunus domestica) Genotypes in Lithuania Using SSR Markers
Source: Plants (Basel). 2023 Apr 3;12(7):1538. doi: 10.3390/plants12071538 (PMC10097231; doi:10.3390/plants12071538)
Supplement: Supplementary file 1 [file plants-12-01538-s001.zip › Suppliments 1.xlsx]

## Sheet: Sutvarkyti
Table S1. Molecular profiles for all European plum cultivars (the length of detected alleles are provided in bp).
Cultivar Name	BPPCT040						BPPCT034						BPPCT039						BPPCT014						UDP98-407						PacA33						BPPCT007						CPSCT026						UDP96-005
Accessions from Lithuania genetic resources collection of plum (LT-Plum group)
Kometa	140	0	0	0	0	0	220	225	241	243	0	0	128	141	163	0	0	0	0	0	0	0	0	0	187	194	233	0	0	0	179	185	194	0	0	0	124	132	134	0	0	0	173	200	0	0	0	0	100
Opal	122	134	138	145	147	0	218	230	241	0	0	0	126	128	143	153	0	0	185	202	204	0	0	0	179	198	0	0	0	0	175	177	185	0	0	0	124	134	138	140	149	0	166	178	183	189	197	202	134
Unknown cultivar from Sweeden (Prunus Nr.2)	124	128	138	153	0	0	218	225	229	234	241	0	129	131	141	150	0	0	185	202	214	221	0	0	176	194	0	0	0	0	175	185	191	0	0	0	124	126	130	134	140	149	166	189	193	0	0	0	150
Skoroplodnaja	118	124	126	128	131	0	220	241	246	258	0	0	130	159	161	0	0	0	206	0	0	0	0	0	187	0	0	0	0	0	185	188	0	0	0	0	132	134	140	144	146	0	178	200	0	0	0	0	100
Uleno renklode	126	131	134	147	0	0	218	225	232	234	243	0	124	143	169	171	0	0	185	0	0	0	0	0	179	191	198	0	0	0	175	185	0	0	0	0	124	134	138	144	149	0	166	183	189	204	0	0	112
Unknown cultivar (100-2)	120	134	138	145	0	0	218	234	250	0	0	0	126	141	143	169	0	0	185	211	218	0	0	0	194	198	0	0	0	0	177	185	0	0	0	0	124	134	138	140	146	149	166	189	197	202	208	211	105
Gracious	126	136	155	0	0	0	227	247	0	0	0	0	139	169	0	0	0	0	218	0	0	0	0	0	192	230	0	0	0	0	173	189	191	202	0	0	130	142	0	0	0	0	173	193	0	0	0	0	130
Volzhskaya krasavica	119	122	126	138	153	0	218	225	234	243	0	0	126	128	130	153	173	0	185	201	0	0	0	0	177	194	0	0	0	0	175	194	198	0	0	0	134	134	138	140	144	150	166	173	193	202	204	208	104
Tarantovskaja Krasavica	117	122	126	131	143	0	218	232	243	247	0	0	126	132	145	153	171	0	185	201	0	0	0	0	179	0	0	0	0	0	175	177	183	0	0	0	124	130	134	138	146	149	166	189	197	204	211	0	134
Eliasova	115	120	124	136	144	0	234	241	250	0	0	0	128	145	150	153	163	177	185	216	0	0	0	0	181	0	0	0	0	0	189	203	0	0	0	0	125	132	138	140	0	0	188	193	197	202	204	0	154
Hauszwetschge Schufer	115	119	122	128	138	144	218	238	249	0	0	0	126	150	163	177	0	0	185	216	0	0	0	0	164	185	0	0	0	0	173	190	192	204	0	0	126	134	134	146	0	0	166	189	193	202	204	0	154
Cacak Beauty	122	128	131	146	150	153	218	225	232	241	0	0	126	139	145	153	0	0	185	0	0	0	0	0	164	0	0	0	0	0	192	0	0	0	0	0	134	134	140	144	149	0	166	197	202	0	0	0	107
Jubileum	126	131	136	145	0	0	218	232	236	241	249	0	126	132	143	153	0	0	202	222	0	0	0	0	179	191	204	222	0	0	175	177	0	0	0	0	124	130	134	140	142	149	166	173	208	211	0	0	148
Herman	128	153	0	0	0	0	218	227	234	243	0	0	126	145	153	0	0	0	185	0	0	0	0	0	164	181	0	0	0	0	175	185	198	218	223	0	125	130	134	134	142	149	166	189	197	200	204	209	104
Ontario	134	120	126	144	0	0	218	234	241	0	0	0	128	143	145	153	171	0	185	202	204	215	0	0	194	198	0	0	0	0	175	192	198	0	0	0	134	138	144	149	0	0	166	183	189	197	202	208	104
Stachanovka	134	116	124	131	146	0	218	222	234	241	0	0	130	132	143	0	0	0	185	203	210	216	223	0	172	0	0	0	0	0	191	193	206	0	0	0	124	128	130	136	144	146	166	175	189	202	211	0	132
Wegierka	134	115	124	131	143	146	229	234	249	0	0	0	128	143	163	177	0	0	185	208	218	0	0	0	164	187	189	192	0	0	175	193	0	0	0	0	126	134	138	144	146	0	166	173	193	199	204	0	104
Unknown cultivar from Russia	134	145	116	124	128	0	220	225	234	241	0	0	128	141	145	167	0	0	185	202	0	0	0	0	168	181	0	0	0	0	185	186	196	0	0	0	125	130	138	140	142	149	189	193	195	197	199	200	132
Italu vengrine	134	120	124	131	141	0	218	234	247	250	258	0	128	143	145	171	0	0	185	204	216	225	0	0	193	197	0	0	0	0	175	177	185	0	0	0	124	134	140	149	0	0	166	189	197	200	208	210	104
Unknown cultivar (1614)	115	124	0	0	0	0	218	222	225	234	0	0	130	143	153	0	0	0	185	204	216	0	0	0	194	204	0	0	0	0	193	206	0	0	0	0	124	128	130	134	140	0	166	189	195	204	0	0	132
Lase	136	144	146	0	0	0	218	225	241	0	0	0	126	130	143	153	177	0	185	214	223	225	0	0	168	187	0	0	0	0	182	0	0	0	0	0	124	126	134	140	142	146	166	189	197	204	211	213	104
Unknown cultivar (2245)	134	118	126	131	0	0	218	225	234	241	0	0	126	136	153	0	0	0	185	204	0	0	0	0	189	191	0	0	0	0	191	0	0	0	0	0	124	128	134	136	151	0	166	183	189	200	211	0	126
Julius	134	117	120	124	126	128	0	0	0	0	0	0	0	0	0	0	0	0	185	202	204	215	0	0	0	0	0	0	0	0	177	0	0	0	0	0	124	126	130	134	138	149	166	183	200	211	0	0	148
Unknown cultivar (SR Geltona)	117	120	124	126	128	0	241	246	258	0	0	0	126	139	145	169	171	0	185	202	216	0	0	0	164	181	0	0	0	0	175	185	0	0	0	0	130	136	138	149	0	0	175	185	188	195	197	202	104
Privet oktiabria	134	115	117	120	126	131	227	235	243	0	0	0	128	132	143	0	0	0	185	204	215	0	0	0	194	204	225	0	0	0	191	193	0	0	0	0	124	125	130	134	138	140	189	195	197	200	202	0	104
Ostromila	115	126	150	0	0	0	218	225	236	241	250	0	126	139	152	165	173	0	185	216	225	0	0	0	164	179	0	0	0	0	175	177	182	0	0	0	124	134	146	0	0	0	166	175	189	197	202	211	148
Kose otiec	116	120	124	126	128	0	218	0	0	0	0	0	126	141	143	161	171	0	185	216	225	0	0	0	164	181	198	0	0	0	183	0	0	0	0	0	124	130	134	138	149	0	166	188	197	200	206	0	132
Red coot	119	128	0	0	0	0	230	241	0	0	0	0	126	130	153	0	0	0	185	0	0	0	0	0	181	198	0	0	0	0	196	198	0	0	0	0	146	0	0	0	0	0	178	191	0	0	0	0	118
Compass	120	131	0	0	0	0	225	0	0	0	0	0	124	171	0	0	0	0	206	0	0	0	0	0	185	225	0	0	0	0	193	202	0	0	0	0	128	130	0	0	0	0	204	206	0	0	0	0	134
Jakub	118	124	128	150	0	0	218	225	247	258	0	0	128	152	153	0	0	0	185	216	0	0	0	0	164	177	187	194	0	0	175	193	0	0	0	0	125	130	134	138	0	0	189	193	197	199	202	204	148
Amitar	134	147	118	128	143	0	218	236	0	0	0	0	126	145	153	0	0	0	185	204	215	0	0	0	179	181	185	194	198	0	177	185	0	0	0	0	124	130	134	138	146	149	166	189	199	204	210	0	105
Bluefree	126	128	0	0	0	0	218	225	227	241	246	0	129	136	143	177	0	0	204	0	0	0	0	0	187	194	0	0	0	0	179	185	196	0	0	0	126	128	134	149	0	0	166	189	193	200	0	0	102
Dabrowicka	147	118	128	143	0	0	225	234	241	246	0	0	136	141	152	177	0	0	185	216	221	0	0	0	164	185	187	0	0	0	168	194	0	0	0	0	124	128	134	138	149	0	166	193	199	202	204	0	104
Edinburgine	134	126	128	0	0	0	218	225	234	241	0	0	126	143	153	173	177	0	185	204	214	223	0	0	179	181	194	204	0	0	183	194	0	0	0	0	124	126	130	142	144	149	166	189	202	204	0	0	148
Eksperimental feltec	147	153	0	0	0	0	225	236	241	243	0	0	126	143	145	152	177	0	185	201	215	0	0	0	191	194	0	0	0	0	183	194	0	0	0	0	134	136	140	142	146	149	166	196	202	210	0	0	154
Favorita del sultano	134	145	147	126	128	143	218	236	243	0	0	0	132	153	0	0	0	0	185	223	0	0	0	0	164	198	0	0	0	0	175	0	0	0	0	0	124	130	136	149	0	0	166	183	202	208	210	0	96
Ive	134	145	147	124	128	0	223	235	249	0	0	0	131	143	0	0	0	0	185	201	210	215	0	0	172	194	0	0	0	0	191	206	0	0	0	0	124	128	130	136	140	146	166	189	202	213	0	0	137
Kadri	118	128	131	136	149	153	218	225	256	0	0	0	131	139	145	152	153	0	203	222	225	0	0	0	181	0	0	0	0	0	177	185	197	204	0	0	124	134	146	0	0	0	166	189	196	200	202	204	150
Minjona	134	126	153	0	0	0	226	232	243	0	0	0	129	132	0	0	0	0	185	203	223	0	0	0	191	194	0	0	0	0	179	185	204	0	0	0	130	140	149	0	0	0	166	175	189	199	213	0	148
Oneida	120	128	150	153	0	0	218	249	258	0	0	0	129	131	152	177	0	0	216	223	0	0	0	0	181	187	194	0	0	0	185	204	0	0	0	0	126	130	134	140	146	0	166	189	193	202	0	0	132
Ortenaur	134	147	131	153	0	0	218	236	0	0	0	0	126	136	150	177	0	0	185	203	216	0	0	0	168	179	181	0	0	0	175	183	191	194	0	0	126	136	142	0	0	0	166	183	193	196	202	0	112
Unknown cultivar from Belarus (Persikine)	118	128	143	146	149	153	218	226	232	249	0	0	126	129	139	143	0	0	185	201	0	0	0	0	164	171	179	0	0	0	177	0	0	0	0	0	124	136	140	142	149	151	166	173	185	189	199	0	105
Tegera	134	128	153	0	0	0	218	232	241	0	0	0	126	136	145	163	167	177	185	201	204	216	0	0	164	0	0	0	0	0	175	191	0	0	0	0	136	140	144	149	0	0	166	189	193	196	202	0	115
Wegierka Zwykla	147	124	128	131	0	0	218	238	250	0	0	0	126	132	150	177	0	0	185	210	216	0	0	0	164	185	0	0	0	0	175	191	194	206	0	0	126	134	134	142	0	0	166	189	193	202	204	0	132
Queen Victoria	134	120	126	128	0	0	225	232	235	243	249	256	126	132	143	0	0	0	185	201	204	225	0	0	179	191	0	0	0	0	179	185	198	204	0	0	124	130	138	140	149	0	166	189	199	202	204	213	126
Top	124	128	153	0	0	0	218	225	229	235	241	243	131	143	152	0	0	0	185	204	218	225	0	0	194	0	0	0	0	0	175	191	0	0	0	0	126	130	134	140	0	0	0	0	0	0	0	0	150
Unknown cultivar from Lithuania (Kedainiai dst.)	124	131	136	131	143	146	226	236	241	0	0	0	124	126	139	145	169	171	185	216	223	0	0	0	186	197	0	0	0	0	173	0	0	0	0	0	124	130	134	134	0	0	166	175	189	202	204	208	104
Unknown cultivar from Lithuania (Siauliai dst.)	115	119	124	128	131	146	218	226	238	247	258	0	126	150	152	163	177	0	185	216	0	0	0	0	164	185	0	0	0	0	173	191	204	0	0	0	125	134	0	0	0	0	166	189	193	202	204	0	136
Reference cultivars (R-Plum group)
Hanita	116	126	128	0	0	0	229	241	249	258	0	0	126	131	132	136	150	0	185	204	214	218	225	0	164	185	194	0	0	0	175	194	0	0	0	0	126	128	130	134	142	149	166	189	202	204	0	0	127
Reine Claude doullins	120	126	128	134	145	0	216	235	241	0	0	0	129	143	153	171	0	0	185	202	215	0	0	0	194	0	0	0	0	0	177	193	198	0	0	0	134	138	140	144	149	0	166	183	189	199	202	210	125
Mirabelle de Nancy	116	124	126	128	0	0	241	243	256	0	0	0	139	145	171	0	0	0	202	215	0	0	0	0	181	0	0	0	0	0	177	185	206	210	0	0	130	136	138	149	0	0	175	185	188	196	199	202	104
Anna spath	120	124	145	0	0	0	236	250	0	0	0	0	129	159	177	0	0	0	185	216	0	0	0	0	187	0	0	0	0	0	175	196	209	0	0	0	126	130	134	0	0	0	166	193	196	199	0	0	107
Stenley	126	147	0	0	0	0	216	225	238	0	0	0	132	136	153	0	0	0	185	204	225	0	0	0	187	0	0	0	0	0	168	194	0	0	0	0	128	134	140	149	0	0	166	183	193	199	0	0	105
Valor	126	147	0	0	0	0	216	226	241	0	0	0	132	136	153	177	0	0	185	204	223	0	0	0	177	194	0	0	0	0	175	194	0	0	0	0	124	128	134	140	149	0	166	183	193	200	0	0	104
Lithuanian-origin cultivars (LT origin-Plum group)
Vietine geltonoji	120	128	136	145	0	0	218	226	241	0	0	0	126	130	150	153	0	0	185	204	221	225	0	0	181	186	0	0	0	0	175	202	213	0	0	0	124	134	146	149	0	0	175	189	195	202	204	211	124
Orija	115	119	124	128	140	155	218	227	234	243	0	0	145	153	0	0	0	0	185	0	0	0	0	0	168	179	0	0	0	0	185	209	0	0	0	0	128	134	138	140	142	0	183	189	195	197	202	0	134
Zalioji renklode	120	126	144	0	0	0	218	234	241	0	0	0	128	143	153	171	0	0	185	0	0	0	0	0	181	187	0	0	0	0	175	185	0	0	0	0	128	130	134	138	0	0	188	189	195	202	0	0	139
Alge	134	120	124	131	141	0	218	234	247	258	0	0	128	143	153	171	0	0	185	202	204	216	225	0	193	197	0	0	0	0	175	185	0	0	0	0	124	134	140	146	149	151	166	189	197	200	208	210	104
Vilniaus Vengrine	140	128	144	150	153	0	218	222	229	235	237	241	126	130	141	167	0	0	185	202	218	0	0	0	193	0	0	0	0	0	175	193	0	0	0	0	130	134	140	151	161	0	189	193	197	200	202	204	96
Aleksona	134	138	145	124	0	0	236	243	250	0	0	0	143	145	153	171	0	0	185	204	0	0	0	0	181	0	0	0	0	0	183	0	0	0	0	0	124	130	134	138	144	151	166	173	183	189	204	0	154
Altano renklode	126	128	153	0	0	0	226	232	241	0	0	0	126	153	0	0	0	0	185	0	0	0	0	0	179	187	0	0	0	0	177	185	0	0	0	0	126	136	138	142	149	0	189	196	199	0	0	0	105
Gyne	147	124	128	0	0	0	218	226	235	241	250	258	129	136	141	153	0	0	204	0	0	0	0	0	181	0	0	0	0	0	191	0	0	0	0	0	128	136	140	149	0	0	166	189	193	200	202	0	154
Jure	147	128	155	0	0	0	218	234	236	246	0	0	126	131	167	0	0	0	185	203	216	0	0	0	179	191	194	0	0	0	175	179	0	0	0	0	124	130	138	149	0	0	166	175	189	193	0	0	125
Katra	134	147	116	126	0	0	218	222	234	241	0	0	131	132	153	0	0	0	185	203	214	0	0	0	168	172	187	0	0	0	175	179	183	185	194	196	124	128	130	134	138	0	175	189	202	213	0	0	104
Kauno vengrine	145	147	118	126	136	0	218	241	246	0	0	0	129	132	136	153	163	0	203	215	223	0	0	0	189	191	0	0	0	0	191	0	0	0	0	0	124	128	136	140	0	0	166	189	193	199	0	0	154
Rype	128	153	155	0	0	0	218	234	238	0	0	0	126	150	153	0	0	0	185	225	0	0	0	0	193	0	0	0	0	0	183	193	213	0	0	0	124	130	134	138	151	0	166	189	196	202	0	0	115
Skalve	134	147	124	0	0	0	218	234	0	0	0	0	132	143	0	0	0	0	185	204	215	0	0	0	179	191	0	0	0	0	191	194	0	0	0	0	130	140	149	151	0	0	175	189	196	210	0	0	148
Staro Vengrine	134	147	116	126	149	0	218	226	235	243	0	0	126	153	0	0	0	0	185	204	208	214	0	0	179	181	0	0	0	0	175	183	192	194	0	0	126	130	140	142	149	151	189	199	202	204	0	0	96
[truncated: 5 more columns]
